# Supplementary material for: Heart Failure Is a Poor Prognosis Risk Factor in Patients Undergoing Cholecystectomy: Results from a Spanish Data-Based Analysis
Source: J Clin Med. 2021 Apr 16;10(8):1731. doi: 10.3390/jcm10081731 (PMC8072897; doi:10.3390/jcm10081731)
Supplement: Supplementary file 1 [file jcm-10-01731-s001.zip]

Archive with 1 entries (1 files):
- jcm-1171521-supplementary.pdf
